# Supplementary material for: Effects of increasing molybdenum under low nitrogen input on yield, nitrogen-metabolizing enzymes and nitrogen use efficiency of winter wheat cultivars
Source: PLoS One. 2026 Mar 5;21(3):e0339840. doi: 10.1371/journal.pone.0339840 (PMC12962463; doi:10.1371/journal.pone.0339840)
Supplement: S1 Data — The file contains the raw and processed data on grain yield, total dry weight (TDW), photosynthetic parameters, nitrogen-metabolizing enzyme activities (NR, GS, GOGAT), and nitrogen use efficiency (NUE) indices of winter wheat cultivars under different nitrogen and molybdenum treatments. (XLSX) [file pone.0339840.s001.xlsx]

## Sheet: Sheet1
			rep	yield		panicle number		spikelet per panicle		1000-grain weight		TDW(Total dry weight )		NAE(Nitrogen agronomic efficiency)	NRE(Nitrogen recovery efficiency)	PEPN(Partial factor productivity of applied nitrogen)	N accumulation		NR(Nitrate reductase)		7d		14d	21d	GS(Glutamine synthetase)		7d		14d	21d		GOGAT(Glutamine:2-oxoglutarate aminotransferase)		7d		14d	21d	GPT		7d	14d	21d	N1-75	N2-150	Mo2-0.75	Mo3-1.5
jimai44	N0	Mo1	c1	3560	20.1	198	4.5	32.1	1.4	40.2	1.7	4798	31.5				56.32	2.8	31.5	1.4	27.405	27.3923	16.443	8.2215	0.17	0.01	0.1479	0.145315	0.08874	0.04437	0.0435944	24.61	1.4	21.4107	21.8434	12.8464	6.42321	2.51	0.06	2.1837	1.31022	0.65511
jimai44	N0	Mo1	c2	3580.02		200.188		31.004		40.8664		4816.16					55.6634		32.3097		28.1095		16.8657	8.43284	0.162309		0.141209		0.0847255	0.0423628		27.8807		24.2562		14.5537	7.27687	2.42633		2.11091	1.26655	0.633273
jimai44	N0	Mo1	c3	3550.76		196.136		31.4779		42.3777		4758.97					55.7574		30.6465		26.6625		15.9975	7.99874	0.168775		0.146834		0.0881007	0.0440503		22.8314		19.8633		11.918	5.95899	2.48651		2.16327	1.29796	0.64898
jimai44	N0	Mo2	c1	4130	20.1	204	4.5	34.6	1.4	40.7	1.7	5237	31.5				57.26	2.8	31.8	1.4	28.938	27.9355	21.7035	13.0221	0.16	0.01	0.1456	0.147426	0.1092	0.06552	0.0663416	25.42	1.4	23.1322	22.9714	17.3492	10.4095	2.55	0.06	2.3205	1.74038	1.04422
jimai44	N0	Mo2	c2	4143.26		207.022		34.785		41.6133		5289.52					55.3029		31.0393		28.2458		21.1843	12.7106	0.169367		0.154124		0.115593	0.0693556	52.1794	25.7813		23.461		17.5957	10.5574	2.57885		2.34675	1.76006	1.05604
jimai44	N0	Mo2	c3	4109.37		202.634		32.8305		40.8438		5256.3					51.7648		29.2558		26.6228		19.9671	11.9803	0.156653		0.142554		0.106915	0.0641493		24.5285		22.3209		16.7407	10.0444	2.57154		2.3401	1.75508	1.05305
jimai44	N0	Mo3	c1	4440	20.1	216	4.5	35.7	1.4	41.3	1.7	6325	31.5				56.79	2.8	32	1.4	29.44	29.4394	17.664	11.305	0.21	0.01	0.1932	0.190826	0.11592	0.0741888	0.0732771	25.67	1.4	23.6164	24.4605	14.1698	9.0687	2.49	0.06	2.2908	1.37448	0.879667
jimai44	N0	Mo3	c2	4422		219.706		34.8108		39.3871		6378.32					53.9301		32.7317		30.1132		18.0679	11.5635	0.204697		0.188322		0.112993	0.0723155	68.0884	26.5978		24.47		14.682	9.39646	2.50604		2.30555	1.38333	0.885333
jimai44	N0	Mo3	c3	4455.06		216.435		36.4842		41.3847		6398.18					60.7485		31.2663		28.765		17.259	11.0458	0.207561		0.190956		0.114573	0.073327		27.4948		25.2952		15.1771	9.71336	2.5149		2.31371	1.38822	0.888464
jimai44	N1	Mo1	c1	5830	20.1	356	4.5	41.6	1.4	40.9	1.7	9985	31.5	30.2666666666667	68.4267	77.7333	107.64	2.8	34.7	1.4	30.189	30.3105	22.6417	11.3209	0.24	0.01	0.2088	0.204202	0.1566	0.0783	0.0765756	31.4	1.4	27.318	28.465	20.4885	10.2442	3.12	0.06	2.7144	2.0358	1.0179
jimai44	N1	Mo1	c2	5834.79		348.67		42.3973		38.9961		9982.16		30.0637	60.9066	77.7972	101.343		32.4264		28.211		21.1582	10.5791	0.229336		0.199522		0.149642	0.0748209		34.1942		29.7489		22.3117	11.1558	3.06222		2.66413	1.9981	0.999048
jimai44	N1	Mo1	c3	5846.18		356.335		40.1192		39.2606		9981.16		30.6056	68.6038	77.9491	107.21		37.3925		32.5315		24.3986	12.1993	0.234807		0.204283		0.153212	0.0766059		32.5609		28.328		21.246	10.623	3.16299		2.7518	2.06385	1.03193
jimai44	N1	Mo2	c1	6250	20.1	361	4.5	45.6	1.4	41.6	1.7	10832	31.5	28.2666666666667	70.6267	83.3333	110.23	2.8	35.1	1.4	31.941	31.4645	19.1646	11.4988	0.22	0.01	0.2002	0.195897	0.12012	0.072072	0.0705229	32.7	1.4	29.757	29.9454	17.8542	10.7125	3.18	0.06	2.8938	1.73628	1.04177			25-36
jimai44	N1	Mo2	c2	6267.5		364.638		44.4393		42.0193		10810.4		28.3232	73.4079	83.5667	110.359		34.6047		31.4903		18.8942	11.3365	0.20103		0.182937		0.109762	0.0658574	-7.90424	33.3738		30.3702		18.2221	10.9333	3.18415		2.89758	1.73855	1.04313
jimai44	N1	Mo2	c3	6278.37		363.392		44.1014		40.6478		10856.6		28.92	75.5834	83.7116	108.452		34.0245		30.9623		18.5774	11.1464	0.224784		0.204554		0.122732	0.0736393		32.6473		29.709		17.8254	10.6952	3.1896		2.90254	1.74152	1.04491
jimai44	N1	Mo3	c1	6390	20.1	354	4.5	46.1	1.4	41.9	1.7	12625	31.5	26	66.0933	85.2	106.36	2.8	35.4	1.4	32.568	32.8845	24.426	15.6326	0.26	0.01	0.2392	0.240414	0.1794	0.114816	0.115399	31.9	1.4	29.348	29.7502	22.011	14.087	3.23	0.06	2.9716	2.2287	1.42637
jimai44	N1	Mo3	c2	6379.24		352.044		44.9299		42.0082		12600.1		26.0964	73.7062	85.0565	109.21		35.7703		32.9087		24.6815	15.7962	0.257271		0.236689		0.177517	0.113611	50.6991	33.7864		31.0835		23.3126	14.9201	3.22597		2.96789	2.22592	1.42459
jimai44	N1	Mo3	c3	6365.04		350.718		46.5566		43.6953		12643.9		25.4664	63.4568	84.8672	108.341		36.0617		33.1767		24.8825	15.9248	0.266688		0.245353		0.184015	0.11777		31.3252		28.8192		21.6144	13.8332	3.25926		2.99852	2.24889	1.43929
jimai44	N2	Mo1	c1	6210	20.1	397	4.5	38.3	1.4	41.5	1.7	11932	31.5	17.6667	63.9	41.4	152.17	2.8	37.9	1.4	32.973	33.6845	19.7838	9.8919	0.31	0.01	0.2697	0.270663	0.16182	0.08091	0.0811988	31.7	1.4	27.579	27.8224	16.5474	8.2737	3.75	0.06	3.2625	1.9575	0.97875
jimai44	N2	Mo1	c2	6223.07		394.235		36.8736		40.6163		11928.8		17.6204	64.8378	41.4872	152.92		39.5159		34.3788		20.6273	10.3136	0.305225		0.265546		0.159327	0.0796637		32.7608		28.5019		17.1011	8.55057	3.66841		3.19152	1.91491	0.957455
jimai44	N2	Mo1	c3	6212.75		398.39		37.4986		41.6363		11975.2		17.7466	67.1042	41.4184	156.414		38.7374		33.7016		20.2209	10.1105	0.318095		0.276743		0.166046	0.0830228		31.4786		27.3864		16.4319	8.21593	3.78136		3.28978	1.97387	0.986934
jimai44	N2	Mo2	c1	6430	20.1	409	4.5	40.2	1.4	42.7	1.7	12256	31.5	15.3333	60.2467	42.8667	147.63	2.8	38.7	1.4	35.217	34.8904	26.4127	15.8476	0.33	0.01	0.3003	0.298026	0.225225	0.135135	0.134112	32.8	1.4	29.848	30.0015	22.386	13.4316	3.69	0.06	3.3579	2.51843	1.51106
jimai44	N2	Mo2	c2	6470.16343925411		411.094		40.0522		42.4903		12214.2		15.5127	61.1219	43.1344	146.986		37.8261		34.4218		25.8163	15.4898	0.333974		0.303916		0.227937	0.136762	65.1643	35.6192		32.4135		24.3101	14.5861	3.63958		3.31202	2.48402	1.49041
jimai44	N2	Mo2	c3	6444.41		400.635		39.7503		43.5577		12181.6		15.567	64.7785	42.9628	148.933		38.497		35.0323		26.2742	15.7645	0.318528		0.289861		0.217396	0.130437		30.4868		27.743		20.8072	12.4843	3.70233		3.36912	2.52684	1.51611
jimai44	N2	Mo3	c1	6660	20.1	421	4.5	39.7	1.4	43.5	1.7	13659	31.5	14.8	67.6133	44.4	158.21	2.8	39.4	1.4	36.248	36.3435	21.7488	13.9192	0.29	0.01	0.2668	0.261993	0.16008	0.102451	0.100605	33.6	1.4	30.912	30.5515	18.5472	11.8702	3.83	0.06	3.5236	2.11416	1.35306
jimai44	N2	Mo3	c2	6658.32		417.462		40.6688		43.2995		13629.3		14.9088	69.1314	44.3888	157.627		38.6641		35.571		21.3426	13.6592	0.283935		0.26122		0.156732	0.100308	23.9	33.4541		30.7778		18.4667	11.8187	3.88377		3.57307	2.14384	1.37206
jimai44	N2	Mo3	c3	6642.39		421.874		37.112		38.599		13671.6		14.5822	63.1208	44.2826	155.43		40.4474		37.2116		22.327	14.2893	0.280391		0.257959		0.154776	0.0990564		32.5704		29.9647		17.9788	11.5065	3.84473		3.53716	2.12229	1.35827
Shannon23	N0	Mo1	c1	3290	20.1	183	4.5	34.7	1.4	41.1	1.7	5434	31.5				63.75	2.8	32.4	1.4	28.188	27.7863	21.141	10.5705	0.18	0.01	0.1566	0.152065	0.11745	0.058725	0.0570243	24.61	1.4	21.4107	20.5679	16.058	8.02901	2.74	0.06	2.3838	1.78785	0.893925
Shannon23	N0	Mo1	c2	3276.34		183.871		36.9138		38.3626		5424.04					60.4912		33.4725		29.1211		21.8408	10.9204	0.169268		0.147263		0.110447	0.0552237		22.8808		19.9063		14.9297	7.46487	2.76862		2.4087	1.80652	0.903262
Shannon23	N0	Mo1	c3	3290.79		184.36		35.1739		42.5282		5395.53					65.9099		29.9425		26.0499		19.5375	9.76873	0.175094		0.152331		0.114249	0.0571243		23.4328		20.3866		15.2899	7.64497	2.83479		2.46627	1.8497	0.924852
Shannon23	N0	Mo2	c1	3962.64	20.1	194	4.5	36.1	1.4	41.7	1.7	5726	31.5				64.17	2.8	34.2	1.4	31.122	30.9477	18.6732	11.2039	0.2	0.01	0.182	0.176099	0.1092	0.06552	0.0633955	25.13	1.4	22.8683	22.5117	13.721	8.23259	2.68	0.06	2.4388	1.46328	0.877968
Shannon23	N0	Mo2	c2	3982.08		196.015		33.4598		41.6027		5776.55					71.9594		34.2487		31.1663		18.6998	11.2199	0.195229		0.177658		0.106595	0.0639569	11.1727	24.3408		22.1502		13.2901	7.97406	2.67982		2.43863	1.46318	0.877909
Shannon23	N0	Mo2	c3	3959.03		194.345		35.8514		43.0474		5731.73					63.184		33.5768		30.5549		18.3329	10.9998	0.185316		0.168637		0.101182	0.0607095		24.7436		22.5167		13.51	8.106	2.73877		2.49228	1.49537	0.89722
Shannon23	N0	Mo3	c1	4351.95	20.1	205	4.5	36.5	1.4	42.5	1.7	6217	31.5				62.94	2.8	34.9	1.4	32.108	32.2343	24.081	15.4118	0.21	0.01	0.1932	0.200275	0.1449	0.092736	0.0961322	25.69	1.4	23.6348	24.7168	17.7261	11.3447	2.76	0.06	2.5392	1.9044	1.21882
Shannon23	N0	Mo3	c2	4394.61		198.138		32.25		41.7595		6170.38					61.9076		34.5888		31.8217		23.8663	15.2744	0.219734		0.202156		0.151617	0.0970347	68.5811	25.9708		23.8931		17.9198	11.4687	2.79668		2.57294	1.92971	1.23501
Shannon23	N0	Mo3	c3	4340.04		200.851		38.1848		42.2374		6222.66					63.1623		35.6229		32.7731		24.5798	15.7311	0.223338		0.205471		0.154103	0.0986259		28.9376		26.6226		19.967	12.7789	2.78653		2.5636	1.9227	1.23053
Shannon23	N1	Mo1	c1	6027.16	20.1	366	4.5	42.3	1.4	42.3	1.7	10793	31.5	36.4955	83.4667	80.3621	126.35	2.8	35.6	1.4	30.972	30.3947	18.5832	9.2916	0.22	0.01	0.1914	0.186235	0.11484	0.05742	0.0558704	31.5	1.4	27.405	27.7178	16.443	8.2215	3.54	0.06	3.0798	1.84788	0.92394
Shannon23	N1	Mo1	c2	6043.98		362.854		43.7446		40.0493		10830.6		36.9018	95.5937	80.5864	132.186		33.5203		29.1627		17.4976	8.7488	0.215928		0.187858		0.112715	0.0563573		30.1758		26.253		15.7518	7.87589	3.53653		3.07678	1.84607	0.923033
Shannon23	N1	Mo1	c3	5977.54		369.643		41.6875		39.7842		10796.1		35.8234	83.3937	79.7006	128.455		35.6888		31.0493		18.6296	9.31479	0.206261		0.179447		0.107668	0.053834		33.9028		29.4955		17.6973	8.84864	3.50642		3.05058	1.83035	0.915175
Shannon23	N1	Mo2	c1	6376.1	20.1	378	4.5	44.6	1.4	43.6	1.7	12538	31.5	32.1795	89.72	85.0147	131.46	2.8	36.1	1.4	32.851	31.8442	24.6382	14.7829	0.24	0.01	0.2184	0.225476	0.1638	0.09828	0.101464	32.2	1.4	29.302	30.4061	21.9765	13.1859	3.61	0.06	3.2851	2.46382	1.47829
Shannon23	N1	Mo2	c2	6382.85		374.874		47.9889		43.8675		12501.6		32.0103	75.6988	85.1046	128.733		34.8544		31.7175		23.7881	14.2729	0.25728		0.234125		0.175594	0.105356	81.6059	33.1336		30.1516		22.6137	13.5682	3.69164		3.3594	2.51955	1.51173
Shannon23	N1	Mo2	c3	6365.2		376.506		43.4773		42.6483		12532.2		32.0823	93.7959	84.8693	133.531		34.0265		30.9641		23.2231	13.9338	0.246046		0.223902		0.167926	0.100756		34.9062		31.7646		23.8235	14.2941	3.65313		3.32435	2.49326	1.49596
Shannon23	N1	Mo3	c1	6637.23	20.1	369	4.5	45.9	1.4	43.9	1.7	14017	31.5	30.4704	86.9733	88.4964	128.17	2.8	37.4	1.4	34.408	34.3622	20.6448	13.2127	0.24	0.01	0.2208	0.218351	0.13248	0.0847872	0.0838468	33.8	1.4	31.096	31.0784	18.6576	11.9409	3.65	0.06	3.358	2.0148	1.28947
Shannon23	N1	Mo3	c2	6607.16		363.302		46.105		44.2374		14036		29.5007	88.1025	88.0954	127.984		36.3918		33.4804		20.0882	12.8565	0.2402		0.220984		0.132591	0.084858	50.0737	34.9169		32.1236		19.2742	12.3355	3.69954		3.40357	2.04214	1.30697
Shannon23	N1	Mo3	c3	6624		361.968		44.54		43.2074		13967.6		30.4527	88.6872	88.3199	129.678		38.259		35.1983		21.119	13.5161	0.231814		0.213269		0.127961	0.0818953		32.6258		30.0157		18.0094	11.526	3.64062		3.34937	2.00962	1.28616
Shannon23	N2	Mo1	c1	6573.69	20.1	423	4.5	39.7	1.4	42.9	1.7	13682	31.5	21.8913	65.0267	43.8246	161.29	2.8	39.1	1.4	34.017	34.5748	25.5128	12.7564	0.29	0.01	0.2523	0.260999	0.189225	0.0946125	0.0978747	33.1	1.4	28.797	28.6038	21.5978	10.7989	3.73	0.06	3.2451	2.43383	1.21691
Shannon23	N2	Mo1	c2	6622.1		429.27		40.0771		45.5843		13657.7		22.305	64.4808	44.1473	157.212		40.2338		35.0034		26.2526	13.1263	0.293507		0.255351		0.191513	0.0957567		33.6391		29.266		21.9495	10.9748	3.73814		3.25218	2.43913	1.21957
Shannon23	N2	Mo1	c3	6575.36		427.058		40.9219		40.8854		13715.4		21.8971	63.4264	43.8357	161.05		39.8897		34.704		26.028	13.014	0.31649		0.275347		0.20651	0.103255		31.8948		27.7485		20.8113	10.4057	3.69893		3.21807	2.41355	1.20678
Shannon23	N2	Mo2	c1	6610.28	20.1	447	4.5	38.6	1.4	43.5	1.7	13420	31.5	17.6509	63.4533	44.0685	159.35	2.8	40.5	1.4	36.855	37.7373	22.113	13.2678	0.32	0.01	0.2912	0.291314	0.17472	0.104832	0.104873	33.6	1.4	30.576	29.4655	18.3456	11.0074	3.78	0.06	3.4398	2.06388	1.23833
Shannon23	N2	Mo2	c2	6547.19		445.164		39.2324		42.8996		13417.4		17.1008	55.6149	43.6479	155.382		41.8218		38.0579		22.8347	13.7008	0.307023		0.279391		0.167635	0.100581	7.15032	32.5466		29.6174		17.7705	10.6623	3.80296		3.46069	2.07641	1.24585
Shannon23	N2	Mo2	c3	6579.07		446.005		40.9594		43.2617		13404		17.4669	62.7923	43.8605	157.372		42.0867		38.2989		22.9793	13.7876	0.333353		0.303351		0.182011	0.109206		30.9923		28.203		16.9218	10.1531	3.73788		3.40147	2.04088	1.22453
Shannon23	N2	Mo3	c1	6823.35	20.1	459	4.5	40.5	1.4	44.1	1.7	15233	31.5	16.476	66.1467	45.489	162.16	2.8	39.4	1.4	36.248	36.8524	27.186	17.399	0.3	0.01	0.276	0.27203	0.207	0.13248	0.130574	34.1	1.4	31.372	31.4713	23.529	15.0586	3.76	0.06	3.4592	2.5944	1.66042
Shannon23	N2	Mo3	c2	6840.44		451.551		42.2579		43.9		15232.5		16.3056	67.8886	45.6029	163.741		40.039		36.8359		27.6269	17.6812	0.299904		0.275912		0.206934	0.132438	33.4096	33.9764		31.2583		23.4437	15.004	3.79479		3.4912	2.6184	1.67578
Shannon23	N2	Mo3	c3	6824.42		461.575		41.5605		44.4088		15256.1		16.5626	65.7727	45.4961	161.821		40.7319		37.4734		28.105	17.9872	0.287149		0.264177		0.198133	0.126805		34.5475		31.7837		23.8378	15.2562	3.81998		3.51438	2.63579	1.6869
																												0			42.01				0
